# Supplementary material for: Factors affecting nursing and health technician students' satisfaction with distance learning during the COVID-19 pandemic in Morocco: a descriptive study
Source: J Educ Eval Health Prof. 2022 Oct 17;19:28. doi: 10.3352/jeehp.2022.19.28 (PMC9773103; doi:10.3352/jeehp.2022.19.28)
Supplement: Supplementary file 1 [file jeehp-19-28-dataset1.xlsx]

## Sheet: Data base-excel
Age	AGE2	gender	nationality	discipline	study_level	Plateforme	internet_quality	Question1	Question2	Question3	Question4	Question5	Question6	Question7	Question8	Question9	Question10	Question11	Question12	Question13	Question14	Question15	Question16	Question17	Question18	Question19	Question20	Question21	Question22	Question23	Question24	Score_instructor	Score_Technology	Score_Setup	Score_interaction	Score_outcomes	Score_overall	Score_total_satisfact	QCL_1	satisfaction	M_Instuctor	M_Technology	M_Setup	M_interaction	M_Outcomes	M_Overal	QCL_2
21	1	1	1	0	2	0	2	2	2	4	3	4	3	4	4	1	3	4	1	2	2	3	2	2	2	5	3	4	1	4	3	11	15	9	9	12	12	68	2	2	2.75	3.75	2.25	2.25	3	3	1
22	2	0	0	3	2	6	2	2	2	3	1	1	1	1	4	2	4	3	1	3	2	2	1	1	5	1	2	1	1	1	1	8	7	10	8	9	4	46	2	2	2	1.75	2.5	2	2.25	1	2
22	2	0	0	3	1	0	1	4	3	5	3	3	3	1	3	4	2	1	1	1	3	1	1	3	4	3	1	3	5	3	5	15	10	8	6	11	16	66	2	2	3.75	2.5	2	1.5	2.75	4	2
21	1	0	0	0	2	0	1	5	4	4	2	4	3	4	4	3	2	4	4	3	4	2	3	3	3	4	4	3	1	4	4	15	15	13	12	14	12	81	1	1	3.75	3.75	3.25	3	3.5	3	1
21	1	0	0	0	2	0	1	2	3	4	3	4	2	4	4	2	1	3	2	1	1	2	2	3	5	2	4	1	4	1	4	12	14	8	6	14	10	64	2	2	3	3.5	2	1.5	3.5	2.5	1
20	1	0	0	0	2	0	0	1	2	2	4	2	2	2	3	2	4	1	1	2	3	3	1	4	5	1	2	3	5	1	5	9	9	8	9	12	14	61	2	2	2.25	2.25	2	2.25	3	3.5	1
21	1	0	0	0	2	0	1	2	2	3	3	2	2	3	3	2	3	3	2	3	3	3	2	1	4	3	3	3	2	4	3	10	10	10	11	11	12	64	2	2	2.5	2.5	2.5	2.75	2.75	3	1
21	1	0	0	0	2	0	1	3	4	4	3	4	5	3	4	2	2	3	2	3	3	4	4	4	4	2	3	4	3	3	2	14	16	9	14	13	12	78	1	1	3.5	4	2.25	3.5	3.25	3	1
22	2	1	0	0	2	0	2	2	1	1	4	1	1	1	3	3	3	2	1	2	5	1	4	2	2	1	1	5	4	2	1	8	6	9	12	6	12	53	2	2	2	1.5	2.25	3	1.5	3	2
21	1	1	0	2	2	6	1	3	1	1	4	1	3	3	3	1	2	4	2	3	2	3	2	3	4	4	3	2	1	2	2	9	10	9	10	14	7	59	2	2	2.25	2.5	2.25	2.5	3.5	1.75	1
20	1	1	0	2	2	6	1	3	2	1	3	2	3	3	4	2	3	2	3	3	4	2	4	3	3	5	4	4	4	3	3	9	12	10	13	15	14	73	1	1	2.25	3	2.5	3.25	3.75	3.5	1
21	1	1	0	0	2	0	1	2	2	1	3	2	3	4	2	3	3	2	5	2	3	1	3	1	4	1	2	2	1	2	1	8	11	13	9	8	6	55	2	2	2	2.75	3.25	2.25	2	1.5	1
22	2	0	0	0	2	0	2	3	4	2	5	3	3	3	5	2	3	4	2	3	3	3	2	3	3	3	4	4	4	5	4	14	14	11	11	13	17	80	1	1	3.5	3.5	2.75	2.75	3.25	4.25	2
20	1	1	0	0	2	0	2	3	4	3	4	4	3	4	4	2	3	3	4	4	3	1	5	4	2	2	2	2	5	3	4	14	15	12	13	10	14	78	1	1	3.5	3.75	3	3.25	2.5	3.5	1
20	1	0	0	0	2	6	2	5	4	3	4	4	4	4	3	4	4	2	3	3	4	3	3	4	2	4	4	4	2	4	4	16	15	13	13	14	14	85	1	1	4	3.75	3.25	3.25	3.5	3.5	1
22	2	1	0	0	2	0	1	4	3	4	4	2	1	4	3	5	2	2	5	3	4	5	3	4	1	3	1	5	4	4	3	15	10	14	15	9	16	79	1	1	3.75	2.5	3.5	3.75	2.25	4	2
20	1	1	0	0	2	6	1	2	1	3	4	3	1	4	1	4	4	1	5	4	5	4	5	4	1	1	3	5	2	5	1	10	9	14	18	9	13	73	1	1	2.5	2.25	3.5	4.5	2.25	3.25	1
22	2	0	0	3	1	6	2	2	2	2	5	2	3	1	4	3	2	3	1	2	3	5	2	3	5	3	1	4	4	3	1	11	10	9	12	12	12	66	2	2	2.75	2.5	2.25	3	3	3	2
22	2	0	0	3	1	6	1	3	4	2	4	4	3	3	3	3	3	2	4	4	4	2	3	4	3	4	3	3	2	3	4	13	13	12	13	14	12	77	1	1	3.25	3.25	3	3.25	3.5	3	2
20	1	0	0	0	2	6	1	2	3	3	4	3	5	3	3	2	4	3	3	4	3	5	4	3	4	3	2	5	1	5	5	12	14	12	16	12	16	82	1	1	3	3.5	3	4	3	4	1
22	2	1	0	3	2	6	1	3	2	1	3	2	3	3	4	3	3	2	3	3	4	2	4	3	3	4	4	4	3	4	5	9	12	11	13	14	16	75	1	1	2.25	3	2.75	3.25	3.5	4	2
20	1	0	0	0	1	0	2	3	3	2	3	2	1	1	3	2	3	3	1	4	3	4	1	2	3	3	4	2	2	3	2	11	7	9	12	12	9	60	2	2	2.75	1.75	2.25	3	3	2.25	1
23	2	0	0	0	2	0	2	5	3	3	2	3	5	4	5	3	5	2	3	3	3	3	4	2	4	4	1	2	5	4	5	13	17	13	13	11	16	83	1	1	3.25	4.25	3.25	3.25	2.75	4	2
20	1	0	0	0	1	0	1	4	2	4	2	3	2	1	4	2	2	4	3	2	2	4	2	2	4	2	2	2	4	2	2	12	10	11	10	10	10	63	2	2	3	2.5	2.75	2.5	2.5	2.5	1
20	1	0	0	2	1	0	2	3	3	2	3	2	2	3	3	2	2	4	1	1	1	3	2	2	4	1	3	1	4	3	3	11	10	9	7	10	11	58	2	2	2.75	2.5	2.25	1.75	2.5	2.75	1
19	1	0	0	0	1	0	2	1	2	3	4	1	1	1	3	3	4	3	4	3	2	2	2	3	5	3	3	2	2	3	3	10	6	14	9	14	10	63	2	2	2.5	1.5	3.5	2.25	3.5	2.5	1
21	1	0	0	0	2	0	1	1	5	1	5	1	1	1	5	1	2	5	1	1	3	4	1	1	3	1	1	2	4	1	1	12	8	9	9	6	8	52	2	2	3	2	2.25	2.25	1.5	2	1
20	1	0	0	0	2	0	1	4	5	4	2	3	4	4	1	1	4	2	5	4	4	2	5	4	2	4	4	4	3	4	5	15	12	12	15	14	16	84	1	1	3.75	3	3	3.75	3.5	4	1
20	1	0	0	0	1	0	1	3	2	2	3	1	1	4	1	2	2	4	2	3	3	2	2	4	3	2	3	4	4	2	3	10	7	10	10	12	13	62	2	2	2.5	1.75	2.5	2.5	3	3.25	1
22	2	1	0	2	1	0	2	3	3	2	3	3	3	4	3	2	4	4	5	4	3	2	2	3	4	2	3	3	4	4	1	11	13	15	11	12	12	74	1	1	2.75	3.25	3.75	2.75	3	3	2
22	2	0	0	3	1	0	1	1	3	2	2	1	5	2	5	3	3	1	2	4	3	3	3	4	5	1	2	1	2	3	3	8	13	9	13	12	9	64	2	2	2	3.25	2.25	3.25	3	2.25	2
19	1	0	0	0	2	0	1	2	3	2	2	3	2	4	4	4	3	2	2	3	4	4	3	4	4	4	3	2	2	2	4	9	13	11	14	15	10	72	1	1	2.25	3.25	2.75	3.5	3.75	2.5	1
22	2	1	0	3	1	0	1	4	2	2	3	3	2	3	5	5	4	1	4	4	4	4	3	4	3	2	2	1	2	3	4	11	13	14	15	11	10	74	1	1	2.75	3.25	3.5	3.75	2.75	2.5	2
20	1	0	0	0	2	0	2	2	3	3	3	3	2	1	2	3	2	4	4	3	4	4	1	4	2	2	1	1	5	3	3	11	8	13	12	9	12	65	2	2	2.75	2	3.25	3	2.25	3	1
21	1	0	0	2	0	0	2	4	4	2	3	3	4	3	2	1	3	2	1	4	4	3	4	3	2	3	3	3	3	2	1	13	12	7	15	11	9	67	2	2	3.25	3	1.75	3.75	2.75	2.25	1
21	1	0	0	3	1	0	1	3	3	3	3	3	3	3	3	3	3	3	3	3	3	3	3	3	3	3	3	3	3	3	3	12	12	12	12	12	12	72	1	1	3	3	3	3	3	3	1
21	1	0	0	0	2	0	2	2	2	3	4	2	2	1	5	1	4	3	2	2	2	3	2	3	4	2	3	2	1	4	3	11	10	10	9	12	10	62	2	2	2.75	2.5	2.5	2.25	3	2.5	1
20	1	0	0	3	1	0	2	4	4	1	3	1	1	1	4	1	3	4	3	2	3	2	4	1	4	4	1	1	5	1	1	12	7	11	11	10	8	59	2	2	3	1.75	2.75	2.75	2.5	2	1
21	1	0	0	0	2	0	0	2	4	4	4	4	4	5	2	4	4	3	3	4	3	2	2	4	5	5	4	4	5	2	4	14	15	14	11	18	15	87	1	1	3.5	3.75	3.5	2.75	4.5	3.75	1
20	1	0	0	0	2	0	1	3	2	3	4	3	4	2	2	4	3	3	3	2	3	3	2	3	4	5	4	4	4	2	2	12	11	13	10	16	12	74	1	1	3	2.75	3.25	2.5	4	3	1
20	1	0	0	0	2	4	1	1	2	5	3	1	1	2	4	1	4	5	1	2	4	5	1	1	1	3	1	1	5	1	1	11	8	11	12	6	8	56	2	2	2.75	2	2.75	3	1.5	2	1
18	1	0	0	0	0	0	1	4	3	1	2	3	2	4	4	3	2	1	4	4	3	2	3	3	4	5	5	3	5	3	4	10	13	10	12	17	15	77	1	1	2.5	3.25	2.5	3	4.25	3.75	1
20	1	0	0	0	2	0	1	4	4	5	2	4	4	4	1	5	4	2	5	4	4	2	5	4	4	4	4	4	2	5	5	15	13	16	15	16	16	91	1	1	3.75	3.25	4	3.75	4	4	1
20	1	1	0	3	1	0	1	2	2	3	3	2	2	2	3	2	2	4	3	2	2	4	2	2	3	3	3	3	5	3	2	10	9	11	10	11	13	64	2	2	2.5	2.25	2.75	2.5	2.75	3.25	1
20	1	0	0	0	0	4	2	5	5	5	1	5	5	5	1	5	5	1	5	4	3	4	1	5	4	3	2	1	1	4	3	16	16	16	12	14	9	83	1	1	4	4	4	3	3.5	2.25	1
19	1	0	0	0	1	0	2	1	2	2	4	2	4	4	5	1	5	1	1	2	2	5	1	2	2	4	5	1	5	2	4	9	15	8	10	13	12	67	2	2	2.25	3.75	2	2.5	3.25	3	1
19	1	0	0	0	0	0	1	1	1	4	5	1	2	1	2	1	1	5	1	1	4	2	4	4	4	4	1	4	2	4	4	11	6	8	11	13	14	63	2	2	2.75	1.5	2	2.75	3.25	3.5	1
20	1	0	0	0	1	0	2	2	1	2	5	3	4	3	5	2	3	3	3	2	3	1	4	4	5	1	1	2	3	2	5	10	15	11	10	11	12	69	1	1	2.5	3.75	2.75	2.5	2.75	3	1
21	1	1	0	0	1	0	1	2	2	1	5	2	1	1	5	1	1	5	1	1	2	5	1	1	1	5	1	1	5	1	1	10	9	8	9	8	8	52	2	2	2.5	2.25	2	2.25	2	2	1
20	1	0	0	0	1	0	2	2	4	2	3	1	1	1	4	2	1	4	1	4	2	2	4	5	2	5	4	5	1	4	1	11	7	8	12	16	11	65	2	2	2.75	1.75	2	3	4	2.75	1
22	2	0	0	3	1	0	1	4	3	5	3	3	3	1	3	5	2	1	1	1	3	1	1	3	2	3	1	3	5	3	5	15	10	9	6	9	16	65	2	2	3.75	2.5	2.25	1.5	2.25	4	2
22	2	0	0	2	2	6	2	2	2	3	5	1	1	1	4	3	4	3	1	3	2	2	1	1	1	1	2	1	1	1	1	12	7	11	8	5	4	47	2	2	3	1.75	2.75	2	1.25	1	2
21	1	1	0	0	2	0	2	2	2	4	3	4	3	4	4	2	3	4	1	2	2	3	2	2	4	5	3	4	1	4	3	11	15	10	9	14	12	71	1	1	2.75	3.75	2.5	2.25	3.5	3	1
20	1	0	0	0	0	5	0	5	5	5	1	5	5	5	1	5	5	1	5	4	3	4	1	5	4	3	2	1	1	4	3	16	16	16	12	14	9	83	1	1	4	4	4	3	3.5	2.25	1
20	1	1	0	2	1	0	1	2	2	3	3	2	2	2	3	2	2	4	3	2	2	4	2	2	1	3	3	3	5	3	2	10	9	11	10	9	13	62	2	2	2.5	2.25	2.75	2.5	2.25	3.25	1
20	1	0	0	0	2	0	1	3	4	5	2	4	4	4	1	5	4	2	5	4	4	2	5	4	4	4	4	4	2	5	5	14	13	16	15	16	16	90	1	1	3.5	3.25	4	3.75	4	4	1
18	1	0	0	0	0	0	1	3	3	1	2	3	2	4	4	3	2	1	4	4	3	2	3	3	4	5	5	3	5	3	4	9	13	10	12	17	15	76	1	1	2.25	3.25	2.5	3	4.25	3.75	1
20	1	0	0	0	2	4	1	1	2	5	3	1	1	2	4	1	4	5	1	2	4	5	1	1	1	3	1	1	5	1	1	11	8	11	12	6	8	56	2	2	2.75	2	2.75	3	1.5	2	1
20	1	0	0	0	2	0	1	3	2	3	4	3	4	2	4	4	3	3	3	2	3	3	2	3	4	5	4	4	4	2	2	12	13	13	10	16	12	76	1	1	3	3.25	3.25	2.5	4	3	1
21	1	0	0	0	2	0	0	2	4	4	4	4	4	5	2	4	4	3	3	4	3	2	2	4	5	5	4	4	5	2	4	14	15	14	11	18	15	87	1	1	3.5	3.75	3.5	2.75	4.5	3.75	1
20	1	0	0	3	1	0	2	4	4	1	3	1	1	1	4	1	3	4	3	2	3	2	4	1	2	2	4	1	5	1	1	12	7	11	11	9	8	58	2	2	3	1.75	2.75	2.75	2.25	2	1
21	1	0	0	0	2	0	2	2	2	3	4	2	2	1	5	1	4	3	2	2	2	3	2	3	2	3	2	2	1	4	3	11	10	10	9	10	10	60	2	2	2.75	2.5	2.5	2.25	2.5	2.5	1
21	1	0	0	3	1	0	1	3	3	3	3	3	3	3	3	3	3	3	3	3	3	3	3	3	3	3	3	3	3	3	3	12	12	12	12	12	12	72	1	1	3	3	3	3	3	3	1
21	1	0	0	0	2	0	2	4	4	2	3	3	4	3	2	1	3	2	1	4	4	3	4	3	4	3	3	1	5	2	1	13	12	7	15	13	9	69	1	1	3.25	3	1.75	3.75	3.25	2.25	1
22	2	1	0	3	1	0	1	4	2	2	3	3	2	3	5	5	4	1	4	4	4	4	3	4	3	2	2	1	2	3	4	11	13	14	15	11	10	74	1	1	2.75	3.25	3.5	3.75	2.75	2.5	2
20	1	0	0	0	2	0	2	2	3	3	3	3	2	1	2	3	2	4	4	3	4	4	1	4	2	2	1	1	5	3	3	11	8	13	12	9	12	65	2	2	2.75	2	3.25	3	2.25	3	1
19	1	0	0	0	2	0	1	2	3	2	2	3	2	4	4	4	3	2	2	3	4	4	3	4	2	4	3	2	2	2	4	9	13	11	14	13	10	70	1	1	2.25	3.25	2.75	3.5	3.25	2.5	1
22	2	1	0	2	1	0	2	3	3	2	3	3	3	4	3	2	4	4	5	4	3	2	2	3	2	2	3	3	4	4	1	11	13	15	11	10	12	72	1	1	2.75	3.25	3.75	2.75	2.5	3	2
20	1	0	0	0	2	0	1	3	2	2	3	1	1	4	1	2	2	4	2	3	3	2	2	4	3	2	3	4	4	2	3	10	7	10	10	12	13	62	2	2	2.5	1.75	2.5	2.5	3	3.25	1
20	1	0	0	0	2	0	1	4	5	4	2	3	4	4	1	1	4	2	5	4	4	2	5	4	4	4	4	4	3	4	5	15	12	12	15	16	16	86	1	1	3.75	3	3	3.75	4	4	1
19	1	0	0	0	1	0	2	2	2	3	4	1	1	1	3	3	4	3	4	3	2	2	2	3	1	3	3	2	2	3	3	11	6	14	9	10	10	60	2	2	2.75	1.5	3.5	2.25	2.5	2.5	1
20	1	0	0	0	1	0	1	4	2	4	2	3	2	1	4	2	2	4	3	2	2	4	2	2	2	2	2	2	4	2	2	12	10	11	10	8	10	61	2	2	3	2.5	2.75	2.5	2	2.5	1
23	2	0	0	0	2	0	2	5	3	3	2	3	5	4	5	3	5	2	3	3	3	3	4	2	2	4	1	2	5	4	5	13	17	13	13	9	16	81	1	1	3.25	4.25	3.25	3.25	2.25	4	2
20	1	0	0	0	1	0	2	3	3	2	3	2	1	1	3	2	3	3	1	4	3	4	1	2	3	3	4	2	2	3	2	11	7	9	12	12	9	60	2	2	2.75	1.75	2.25	3	3	2.25	1
21	1	0	0	0	2	0	1	1	5	1	5	1	1	1	5	1	2	5	1	1	3	4	1	1	3	1	1	2	4	1	1	12	8	9	9	6	8	52	2	2	3	2	2.25	2.25	1.5	2	1
22	2	0	0	3	1	0	1	1	3	2	2	1	5	2	5	3	3	1	2	4	3	3	3	4	1	1	2	1	2	3	3	8	13	9	13	8	9	60	2	2	2	3.25	2.25	3.25	2	2.25	2
20	1	0	0	2	1	0	2	3	3	2	3	2	2	3	3	2	2	4	1	1	1	3	2	2	2	1	3	1	4	3	3	11	10	9	7	8	11	56	2	2	2.75	2.5	2.25	1.75	2	2.75	1
20	1	0	0	0	1	0	2	2	4	2	3	1	1	1	4	2	1	4	1	4	1	2	2	5	2	5	4	5	5	4	3	11	7	8	9	16	17	68	2	2	2.75	1.75	2	2.25	4	4.25	1
21	1	1	0	0	1	0	1	2	2	1	5	2	1	1	5	1	1	5	1	1	1	5	1	1	1	5	1	1	5	1	1	10	9	8	8	8	8	51	2	2	2.5	2.25	2	2	2	2	1
20	1	0	0	1	1	0	2	2	1	2	5	3	4	3	5	2	3	3	3	2	3	1	4	4	5	1	1	2	3	2	5	10	15	11	10	11	12	69	1	1	2.5	3.75	2.75	2.5	2.75	3	1
18	1	0	0	0	0	0	1	1	1	4	5	1	2	1	2	1	1	5	1	1	4	2	4	4	4	4	1	4	2	4	4	11	6	8	11	13	14	63	2	2	2.75	1.5	2	2.75	3.25	3.5	1
19	1	0	0	0	1	0	2	1	2	2	4	2	4	4	5	1	5	1	1	2	2	5	2	2	2	5	5	1	5	2	4	9	15	8	11	14	12	69	1	1	2.25	3.75	2	2.75	3.5	3	1
20	1	0	0	3	1	6	1	2	3	2	3	4	3	3	3	3	2	3	2	4	4	3	4	2	3	4	3	2	2	1	4	10	13	10	15	12	9	69	1	1	2.5	3.25	2.5	3.75	3	2.25	1
21	1	1	0	0	1	6	1	1	1	2	5	2	2	2	5	2	2	5	2	1	2	5	2	2	2	1	2	2	5	2	1	9	11	11	10	7	10	58	2	2	2.25	2.75	2.75	2.5	1.75	2.5	1
18	1	1	0	0	0	6	2	3	1	5	5	1	1	3	3	1	2	3	3	1	5	1	1	5	1	1	1	4	5	5	1	14	8	9	8	8	15	62	2	2	3.5	2	2.25	2	2	3.75	1
20	1	0	0	0	1	6	1	4	3	4	2	2	2	3	4	2	3	4	4	5	4	2	2	2	2	3	3	4	4	4	4	13	11	13	13	10	16	76	1	1	3.25	2.75	3.25	3.25	2.5	4	1
18	1	0	0	0	0	6	2	2	3	4	3	2	3	2	2	5	2	2	2	3	3	3	3	3	4	2	4	2	3	2	4	12	9	11	12	13	11	68	2	2	3	2.25	2.75	3	3.25	2.75	1
20	1	0	0	0	0	6	2	3	2	4	3	2	4	3	3	2	5	2	3	4	4	4	1	3	1	1	1	1	5	1	1	12	12	12	13	6	8	63	2	2	3	3	3	3.25	1.5	2	1
18	1	0	0	0	0	6	2	3	4	3	3	2	1	1	3	1	2	3	3	3	1	3	1	1	3	3	1	1	5	1	1	13	7	9	8	8	8	53	2	2	3.25	1.75	2.25	2	2	2	1
21	1	0	0	0	0	6	1	1	3	3	3	3	4	1	3	5	4	2	5	3	4	2	4	4	4	4	4	3	2	4	5	10	11	16	13	16	14	80	1	1	2.5	2.75	4	3.25	4	3.5	1
18	1	0	0	0	0	6	1	2	2	4	2	4	3	4	3	4	3	2	3	3	4	3	4	3	3	3	4	3	2	4	4	10	14	12	14	13	13	76	1	1	2.5	3.5	3	3.5	3.25	3.25	1
20	1	1	0	2	1	6	2	4	2	3	3	2	4	3	4	2	4	3	4	2	2	3	3	2	2	2	2	3	5	3	3	12	13	13	10	8	14	70	1	1	3	3.25	3.25	2.5	2	3.5	1
19	1	0	0	2	1	6	1	3	3	3	2	2	2	3	4	1	1	5	1	1	1	4	1	3	1	2	2	3	5	2	2	11	11	8	7	8	12	57	2	2	2.75	2.75	2	1.75	2	3	1
19	1	0	0	2	1	6	1	3	4	2	2	4	4	3	2	4	5	2	2	2	3	3	4	4	4	4	4	3	3	2	2	11	13	13	12	16	10	75	1	1	2.75	3.25	3.25	3	4	2.5	1
19	1	0	0	0	1	6	1	3	3	4	3	3	3	2	4	3	3	3	3	4	4	2	4	3	3	2	3	2	3	3	3	13	12	12	14	11	11	73	1	1	3.25	3	3	3.5	2.75	2.75	1
18	1	0	0	0	0	6	2	4	3	4	3	4	4	4	3	1	1	3	4	4	1	2	4	4	3	1	3	1	5	1	4	14	15	9	11	11	11	71	1	1	3.5	3.75	2.25	2.75	2.75	2.75	1
19	1	0	0	0	0	6	1	3	3	3	2	4	3	3	3	4	3	3	3	4	3	3	3	3	3	5	4	4	5	3	5	11	13	13	13	15	17	82	1	1	2.75	3.25	3.25	3.25	3.75	4.25	1
21	1	1	0	2	1	6	1	4	3	3	1	4	3	3	1	4	4	2	5	5	5	3	3	3	4	4	3	3	2	4	4	11	11	15	16	14	13	80	1	1	2.75	2.75	3.75	4	3.5	3.25	1
19	1	1	0	2	1	6	1	3	4	2	3	5	5	2	5	4	3	4	3	2	1	2	5	4	3	4	3	2	2	5	4	12	17	14	10	14	13	80	1	1	3	4.25	3.5	2.5	3.5	3.25	1
19	1	0	0	2	1	6	1	3	2	2	4	2	4	3	3	2	3	3	1	1	1	3	1	1	1	3	3	1	5	1	1	11	12	9	6	8	8	54	2	2	2.75	3	2.25	1.5	2	2	1
21	1	0	0	3	1	6	2	1	3	1	5	1	3	1	4	1	1	5	2	2	4	3	4	3	2	3	3	3	3	3	4	10	9	9	13	11	13	65	2	2	2.5	2.25	2.25	3.25	2.75	3.25	1
19	1	1	0	3	1	6	2	2	1	4	3	3	2	2	1	3	1	3	2	2	3	2	2	2	2	2	1	2	3	2	2	10	8	9	9	7	9	52	2	2	2.5	2	2.25	2.25	1.75	2.25	1
20	1	0	0	2	1	6	1	2	2	3	4	2	2	3	2	3	3	4	2	2	2	3	3	2	2	2	3	4	2	4	4	11	9	12	10	9	14	65	2	2	2.75	2.25	3	2.5	2.25	3.5	1
19	1	1	0	0	0	6	2	2	2	2	4	2	2	3	4	3	2	4	2	2	2	4	2	2	2	3	2	2	5	3	3	10	11	11	10	9	13	64	2	2	2.5	2.75	2.75	2.5	2.25	3.25	1
21	1	0	0	0	0	6	2	3	2	3	4	3	4	2	3	4	2	3	3	4	3	3	2	3	2	4	2	3	4	3	3	12	12	12	12	11	13	72	1	1	3	3	3	3	2.75	3.25	1
19	1	0	0	0	0	6	1	4	1	2	3	3	3	4	3	4	2	2	4	4	3	2	4	4	4	5	5	5	2	4	4	10	13	12	13	18	15	81	1	1	2.5	3.25	3	3.25	4.5	3.75	1
19	1	0	0	0	0	6	1	2	4	1	2	3	3	4	2	2	2	3	4	4	3	4	3	4	2	1	3	4	1	3	4	9	12	11	14	10	12	68	2	2	2.25	3	2.75	3.5	2.5	3	1
20	1	0	0	0	0	6	1	3	3	3	2	2	1	3	3	3	2	2	2	3	2	2	1	2	2	4	4	3	4	3	3	11	9	9	8	12	13	62	2	2	2.75	2.25	2.25	2	3	3.25	1
19	1	0	0	0	0	6	1	3	1	2	2	1	3	3	5	2	3	3	4	5	4	4	3	4	3	5	3	3	1	4	5	8	12	12	16	15	13	76	1	1	2	3	3	4	3.75	3.25	1
20	1	0	0	0	0	6	1	5	4	4	2	4	2	3	3	2	5	1	5	2	2	2	2	2	3	1	3	4	3	3	2	15	12	13	8	9	12	69	1	1	3.75	3	3.25	2	2.25	3	1
19	1	0	0	0	0	6	1	4	4	1	3	3	4	3	3	4	3	2	4	4	4	3	3	3	3	4	3	4	3	4	3	12	13	13	14	13	14	79	1	1	3	3.25	3.25	3.5	3.25	3.5	1
19	1	0	0	0	1	6	1	1	2	3	2	3	3	2	3	3	3	4	1	2	3	4	3	3	3	3	3	3	2	3	3	8	11	11	12	12	11	65	2	2	2	2.75	2.75	3	3	2.75	1
18	1	0	0	0	0	6	1	4	2	3	2	2	2	3	2	2	1	2	4	5	3	1	3	4	5	5	5	4	3	4	5	11	9	9	12	19	16	76	1	1	2.75	2.25	2.25	3	4.75	4	1
21	1	1	0	0	2	6	1	4	4	3	4	4	4	3	4	2	3	4	4	3	3	5	4	4	4	4	4	3	3	4	3	15	15	13	15	16	13	87	1	1	3.75	3.75	3.25	3.75	4	3.25	1
19	1	0	0	0	0	6	1	3	4	4	3	3	3	3	4	4	4	4	4	4	4	5	4	5	4	3	4	4	3	4	5	14	13	16	17	16	16	92	1	1	3.5	3.25	4	4.25	4	4	1
19	1	1	0	0	0	6	1	4	3	2	2	3	2	4	2	2	4	2	4	4	5	3	3	4	3	4	4	5	2	3	3	11	11	12	15	15	13	77	1	1	2.75	2.75	3	3.75	3.75	3.25	1
19	1	0	0	0	0	6	1	4	4	3	2	4	2	4	2	4	4	3	4	3	4	2	4	4	4	2	4	2	2	4	4	13	12	15	13	14	12	79	1	1	3.25	3	3.75	3.25	3.5	3	1
19	1	0	0	2	1	6	2	4	4	3	2	4	4	4	2	2	3	3	4	3	2	3	2	4	4	4	4	2	5	1	4	13	14	12	10	16	12	77	1	1	3.25	3.5	3	2.5	4	3	1
21	1	0	0	2	1	6	2	2	2	2	4	2	1	2	4	1	2	3	2	2	2	3	1	2	1	4	3	2	5	1	1	10	9	8	8	10	9	54	2	2	2.5	2.25	2	2	2.5	2.25	1
19	1	0	0	0	0	6	2	1	2	1	5	1	1	1	5	2	1	3	2	1	2	4	1	2	1	2	1	1	4	1	1	9	8	8	8	6	7	46	2	2	2.25	2	2	2	1.5	1.75	1
18	1	0	0	0	0	6	1	1	2	1	5	1	1	1	4	1	1	5	1	1	1	4	1	1	1	1	1	1	5	1	1	9	7	8	7	4	8	43	2	2	2.25	1.75	2	1.75	1	2	1
19	1	1	0	0	0	6	2	2	4	3	4	3	2	3	5	2	1	2	5	2	2	1	1	1	1	5	2	1	4	2	4	13	13	10	6	9	11	62	2	2	3.25	3.25	2.5	1.5	2.25	2.75	1
22	2	1	0	3	1	6	2	5	3	3	2	3	4	5	3	3	4	2	2	3	2	2	3	5	3	2	1	3	5	3	5	13	15	11	10	11	16	76	1	1	3.25	3.75	2.75	2.5	2.75	4	2
19	1	1	0	0	0	6	2	2	3	1	5	1	3	2	4	2	1	4	3	2	3	5	3	1	3	2	2	4	3	2	1	11	10	10	13	8	10	62	2	2	2.75	2.5	2.5	3.25	2	2.5	1
20	1	0	0	2	1	6	2	2	1	5	5	1	2	3	5	1	2	4	1	1	1	4	4	1	1	4	2	1	5	3	1	13	11	8	10	8	10	60	2	2	3.25	2.75	2	2.5	2	2.5	1
20	1	1	0	2	1	6	1	4	4	2	2	2	2	2	2	2	3	2	4	4	4	3	4	4	4	4	4	3	2	3	4	12	8	11	15	16	12	74	1	1	3	2	2.75	3.75	4	3	1
20	1	1	0	3	1	6	1	3	2	3	2	2	3	2	3	4	2	3	3	4	2	3	3	2	3	4	2	3	4	3	4	10	10	12	12	11	14	69	1	1	2.5	2.5	3	3	2.75	3.5	1
21	1	0	0	0	2	6	2	3	1	1	5	2	2	2	3	5	5	1	3	4	3	2	1	4	4	4	4	1	5	1	3	10	9	14	10	16	10	69	1	1	2.5	2.25	3.5	2.5	4	2.5	1
22	2	1	0	3	1	6	2	3	3	2	4	3	2	3	4	2	3	2	1	2	2	3	2	2	1	1	2	1	5	2	2	12	12	8	9	6	10	57	2	2	3	3	2	2.25	1.5	2.5	2
20	1	0	0	3	1	6	1	4	2	2	3	4	3	3	3	3	2	3	4	4	3	3	4	2	2	3	3	2	2	3	2	11	13	12	14	10	9	69	1	1	2.75	3.25	3	3.5	2.5	2.25	1
22	2	1	0	3	1	6	0	4	2	3	2	2	3	4	3	3	2	4	2	4	3	3	3	3	3	3	2	3	3	3	4	11	12	11	13	11	13	71	1	1	2.75	3	2.75	3.25	2.75	3.25	2
21	1	0	0	2	2	6	1	2	2	2	2	5	3	4	1	1	3	2	3	5	1	5	1	4	3	3	1	1	5	1	1	8	13	9	12	11	8	61	2	2	2	3.25	2.25	3	2.75	2	1
21	1	1	0	2	2	6	2	1	3	3	2	1	1	1	5	1	1	1	3	2	2	3	4	5	5	5	4	3	3	3	3	9	8	6	11	19	12	65	2	2	2.25	2	1.5	2.75	4.75	3	1
21	1	1	0	2	2	6	0	2	2	2	4	2	2	4	3	4	3	2	2	3	4	1	1	1	1	1	1	2	2	4	3	10	11	11	9	4	11	56	2	2	2.5	2.75	2.75	2.25	1	2.75	1
18	1	0	0	2	0	0	1	3	3	1	3	3	3	4	4	2	3	2	2	3	3	2	3	4	3	3	4	2	4	3	3	10	14	9	11	14	12	70	1	1	2.5	3.5	2.25	2.75	3.5	3	1
20	1	0	0	0	1	0	2	3	3	4	4	1	2	2	4	1	2	3	3	2	3	4	2	4	3	4	2	4	4	3	1	14	9	9	11	13	12	68	2	2	3.5	2.25	2.25	2.75	3.25	3	1
20	1	0	0	3	0	0	0	2	1	1	1	3	3	3	2	3	4	2	3	2	3	3	3	2	4	3	4	3	4	3	4	5	11	12	11	13	14	66	2	2	1.25	2.75	3	2.75	3.25	3.5	1
18	1	0	0	1	0	0	2	1	4	2	5	4	1	1	5	1	1	5	1	2	1	4	1	1	2	2	2	1	5	1	1	12	11	8	8	7	8	54	2	2	3	2.75	2	2	1.75	2	1
20	1	0	0	1	0	1	1	4	5	4	2	4	3	4	2	4	3	2	3	3	4	2	3	3	3	4	3	3	3	3	4	15	13	12	12	13	13	78	1	1	3.75	3.25	3	3	3.25	3.25	1
20	1	0	0	1	0	0	1	1	3	4	5	3	1	3	5	1	3	5	2	4	1	4	2	1	5	2	2	2	3	2	3	13	12	11	11	10	10	67	2	2	3.25	3	2.75	2.75	2.5	2.5	1
20	1	0	0	1	0	0	1	3	1	3	4	2	2	3	2	3	2	2	4	2	4	4	5	5	4	2	3	4	3	5	2	11	9	11	15	14	14	74	1	1	2.75	2.25	2.75	3.75	3.5	3.5	1
18	1	0	0	1	0	0	0	3	1	3	3	3	4	3	3	3	3	4	3	3	3	3	3	3	3	3	1	1	4	2	2	10	13	13	12	10	9	67	2	2	2.5	3.25	3.25	3	2.5	2.25	1
20	1	0	0	0	0	0	0	3	3	4	4	4	2	4	2	5	2	2	2	4	1	4	1	4	4	3	4	3	3	4	4	14	12	11	10	15	14	76	1	1	3.5	3	2.75	2.5	3.75	3.5	1
19	1	0	0	0	0	0	1	3	4	4	3	4	2	3	3	3	2	3	3	4	3	2	3	2	4	3	3	3	3	2	4	14	12	11	12	12	12	73	1	1	3.5	3	2.75	3	3	3	1
19	1	1	0	0	0	0	2	3	4	5	5	5	5	4	3	2	4	3	5	3	4	4	4	4	2	3	4	3	4	3	2	17	17	14	15	13	12	88	1	1	4.25	4.25	3.5	3.75	3.25	3	1
19	1	0	0	2	0	0	1	2	1	1	3	1	2	1	5	3	2	3	2	1	2	4	2	1	4	1	1	2	4	1	1	7	9	10	9	7	8	50	2	2	1.75	2.25	2.5	2.25	1.75	2	1
19	1	1	0	0	0	0	1	1	2	3	2	5	4	3	4	1	2	2	2	4	2	3	2	2	4	3	3	2	4	5	5	8	16	7	11	12	16	70	1	1	2	4	1.75	2.75	3	4	1
20	1	0	0	0	0	0	2	4	2	3	3	2	3	2	3	3	3	3	4	2	3	3	2	4	3	4	2	4	4	4	4	12	10	13	10	13	16	74	1	1	3	2.5	3.25	2.5	3.25	4	1
19	1	0	0	2	0	0	1	4	4	3	3	2	2	4	2	2	4	2	4	2	3	4	2	3	4	2	3	4	4	3	3	14	10	12	11	12	14	73	1	1	3.5	2.5	3	2.75	3	3.5	1
19	1	0	0	2	0	0	1	5	1	3	2	3	1	1	4	1	1	5	1	1	1	3	1	1	5	5	1	2	5	1	3	11	9	8	6	12	11	57	2	2	2.75	2.25	2	1.5	3	2.75	1
19	1	0	0	3	0	0	1	4	3	4	3	4	3	4	3	3	4	3	4	4	3	1	3	4	2	3	3	4	2	3	4	14	14	14	11	12	13	78	1	1	3.5	3.5	3.5	2.75	3	3.25	1
19	1	1	0	5	0	0	2	3	2	3	5	2	3	5	5	2	2	3	2	1	1	3	3	5	3	1	2	1	5	2	1	13	15	9	8	11	9	65	2	2	3.25	3.75	2.25	2	2.75	2.25	1
19	1	1	0	5	0	0	2	3	2	3	3	4	3	3	3	5	3	5	2	3	3	5	3	2	5	3	5	5	4	2	5	11	13	15	14	15	16	84	1	1	2.75	3.25	3.75	3.5	3.75	4	1
19	1	0	0	5	0	3	1	4	3	3	3	2	2	3	3	1	1	5	1	3	3	2	1	4	5	2	2	2	5	1	2	13	10	8	9	13	10	63	2	2	3.25	2.5	2	2.25	3.25	2.5	1
18	1	0	0	5	0	2	1	3	5	4	5	5	4	4	3	3	1	3	3	1	2	3	2	1	3	1	1	1	1	3	1	17	16	10	8	6	6	63	2	2	4.25	4	2.5	2	1.5	1.5	1
21	1	0	0	3	0	1	1	3	2	2	4	2	3	2	4	3	2	4	2	3	2	3	3	3	4	2	2	2	4	2	2	11	11	11	11	11	10	65	2	2	2.75	2.75	2.75	2.75	2.75	2.5	1
18	1	0	0	2	0	0	2	1	1	1	5	1	1	1	5	1	1	1	1	1	1	5	1	1	5	1	1	1	5	1	1	8	8	4	8	8	8	44	2	2	2	2	1	2	2	2	1
19	1	0	0	2	0	0	2	1	1	1	5	1	1	1	4	1	1	5	1	1	1	5	1	1	5	1	1	1	5	1	3	8	7	8	8	8	10	49	2	2	2	1.75	2	2	2	2.5	1
19	1	0	0	2	0	0	2	2	2	3	4	2	1	3	4	2	1	3	2	3	5	3	5	2	4	2	5	5	5	2	2	11	10	8	16	13	14	72	1	1	2.75	2.5	2	4	3.25	3.5	1
18	1	0	0	2	0	0	2	1	2	4	5	3	1	4	3	1	1	2	4	1	1	2	3	1	3	1	1	1	5	3	1	12	11	8	7	6	10	54	2	2	3	2.75	2	1.75	1.5	2.5	1
20	1	0	0	4	0	1	1	1	3	1	3	4	2	1	5	2	3	5	1	3	1	5	1	2	3	1	3	2	3	1	1	8	12	11	10	9	7	57	2	2	2	3	2.75	2.5	2.25	1.75	1
18	1	0	0	4	0	0	1	5	3	4	2	4	5	3	4	4	2	2	5	5	4	3	2	4	4	4	4	4	3	3	4	14	16	13	14	16	14	87	1	1	3.5	4	3.25	3.5	4	3.5	1
21	1	1	0	4	0	0	0	4	4	5	1	3	4	4	3	4	3	2	4	5	4	3	3	5	5	1	4	5	5	5	5	14	14	13	15	15	20	91	1	1	3.5	3.5	3.25	3.75	3.75	5	1
18	1	1	0	3	0	1	2	2	1	3	2	3	3	4	2	4	5	2	5	4	1	1	4	3	4	1	3	4	1	5	3	8	12	16	10	11	13	70	1	1	2	3	4	2.5	2.75	3.25	1
20	1	1	1	2	0	3	1	1	1	1	5	1	1	4	5	4	1	5	4	1	4	5	1	4	5	3	1	1	5	1	1	8	11	14	11	13	8	65	2	2	2	2.75	3.5	2.75	3.25	2	1
19	1	0	0	0	1	0	2	3	2	2	4	1	1	1	5	1	2	4	2	2	1	5	1	2	4	2	1	2	5	2	2	11	8	9	9	9	11	57	2	2	2.75	2	2.25	2.25	2.25	2.75	1
19	1	0	0	0	1	0	1	3	3	3	3	3	3	3	3	3	3	3	3	2	3	3	3	3	3	2	2	2	4	2	2	12	12	12	11	10	10	67	2	2	3	3	3	2.75	2.5	2.5	1
21	1	0	0	0	1	0	0	2	2	2	4	2	3	3	3	2	2	1	2	3	3	4	4	2	3	2	3	2	2	2	2	10	11	7	14	10	8	60	2	2	2.5	2.75	1.75	3.5	2.5	2	1
21	1	0	0	0	1	1	2	5	4	4	3	2	1	4	4	1	1	5	4	2	4	1	3	3	3	5	4	2	4	1	5	16	11	11	10	15	12	75	1	1	4	2.75	2.75	2.5	3.75	3	1
20	1	1	0	0	1	0	1	3	2	2	3	3	2	4	3	2	3	3	4	3	3	3	4	4	1	1	2	3	5	3	3	10	12	12	13	8	14	69	1	1	2.5	3	3	3.25	2	3.5	1
19	1	0	0	0	1	0	2	1	1	2	3	1	2	2	5	1	2	5	1	1	1	5	1	1	5	1	1	1	5	1	1	7	10	9	8	8	8	50	2	2	1.75	2.5	2.25	2	2	2	1
21	1	1	0	0	1	0	1	3	2	3	3	3	2	3	3	2	2	3	2	2	3	4	1	2	3	3	2	3	4	3	2	11	11	9	10	10	12	63	2	2	2.75	2.75	2.25	2.5	2.5	3	1
19	1	0	0	0	1	0	1	3	2	3	3	4	5	2	5	1	1	3	3	1	4	2	2	3	2	1	1	2	3	1	3	11	16	8	9	7	9	60	2	2	2.75	4	2	2.25	1.75	2.25	1
20	1	0	0	0	1	0	1	5	5	4	2	3	4	5	3	2	3	5	5	4	5	2	4	5	1	2	4	5	3	5	4	16	15	15	15	12	17	90	1	1	4	3.75	3.75	3.75	3	4.25	1
22	2	0	0	0	1	0	0	1	2	3	5	4	1	3	2	1	1	4	1	4	5	4	1	5	4	4	1	2	2	1	3	11	10	7	14	14	8	64	2	2	2.75	2.5	1.75	3.5	3.5	2	2
24	2	1	0	0	1	4	1	5	4	3	2	3	4	5	2	5	3	5	5	3	5	2	3	1	1	3	2	3	2	4	5	14	14	18	13	7	14	80	1	1	3.5	3.5	4.5	3.25	1.75	3.5	2
20	1	0	0	0	1	0	2	1	1	1	5	1	1	1	5	1	1	5	1	1	1	4	1	1	5	3	2	2	3	1	1	8	8	8	7	11	7	49	2	2	2	2	2	1.75	2.75	1.75	1
20	1	1	0	0	1	0	2	3	3	2	4	2	2	3	3	4	3	2	3	4	2	3	1	1	5	4	2	3	5	1	3	12	10	12	10	12	12	68	2	2	3	2.5	3	2.5	3	3	1
21	1	0	0	0	1	0	2	4	3	3	3	2	3	1	3	3	2	3	3	3	2	3	2	2	3	4	2	3	3	3	4	13	9	11	10	11	13	67	2	2	3.25	2.25	2.75	2.5	2.75	3.25	1
18	1	0	0	0	1	0	2	3	2	2	3	4	3	3	3	2	1	3	4	3	1	2	2	3	3	4	3	3	5	3	2	10	13	10	8	13	13	67	2	2	2.5	3.25	2.5	2	3.25	3.25	1
19	1	1	0	2	0	0	1	2	3	4	1	4	2	3	5	4	1	2	4	1	4	4	3	5	5	3	3	1	4	4	3	10	14	11	12	16	12	75	1	1	2.5	3.5	2.75	3	4	3	1
19	1	1	1	2	0	0	2	3	4	1	4	3	2	5	5	5	2	2	1	5	2	2	3	2	2	5	3	4	4	4	1	12	15	10	12	12	13	74	1	1	3	3.75	2.5	3	3	3.25	1
20	1	0	0	2	0	0	1	2	2	2	4	2	2	3	4	3	2	4	3	2	1	4	2	2	4	2	2	2	4	2	2	10	11	12	9	10	10	62	2	2	2.5	2.75	3	2.25	2.5	2.5	1
19	1	0	0	2	0	0	2	2	2	1	3	1	2	1	5	3	2	1	1	1	2	3	3	1	5	1	2	1	5	1	2	8	9	7	9	9	9	51	2	2	2	2.25	1.75	2.25	2.25	2.25	1
19	1	0	0	2	0	0	1	3	2	2	4	1	3	2	3	2	2	4	1	2	2	3	2	2	2	2	1	2	3	2	1	11	9	9	9	7	8	53	2	2	2.75	2.25	2.25	2.25	1.75	2	1
20	1	1	1	2	0	0	1	3	3	3	3	3	3	3	3	3	3	3	3	3	3	3	3	3	3	3	3	3	3	3	3	12	12	12	12	12	12	72	1	1	3	3	3	3	3	3	1
20	1	1	0	2	0	0	1	2	3	2	3	2	4	2	3	3	2	2	5	3	4	2	5	4	2	1	5	4	2	2	4	10	11	12	14	12	12	71	1	1	2.5	2.75	3	3.5	3	3	1
18	1	1	0	2	0	0	2	3	2	4	2	4	2	1	4	4	2	2	4	4	2	4	2	4	4	4	1	1	1	2	2	11	11	12	12	13	6	65	2	2	2.75	2.75	3	3	3.25	1.5	1
19	1	0	0	2	0	0	1	1	3	1	3	1	3	3	4	4	2	3	2	3	1	2	2	3	2	2	3	1	3	2	2	8	11	11	8	10	8	56	2	2	2	2.75	2.75	2	2.5	2	1
18	1	1	0	2	0	0	1	1	1	2	3	2	2	3	5	3	2	5	1	2	1	5	3	2	4	4	3	2	3	2	1	7	12	11	11	13	8	62	2	2	1.75	3	2.75	2.75	3.25	2	1
20	1	1	0	2	0	1	2	4	3	2	5	2	3	4	1	3	2	5	1	2	3	2	3	2	3	4	3	2	3	2	3	14	10	11	10	12	10	67	2	2	3.5	2.5	2.75	2.5	3	2.5	1
22	2	1	1	2	0	0	1	4	4	4	2	4	4	5	2	4	5	2	5	4	5	1	4	4	1	5	4	4	3	3	4	14	15	16	14	14	14	87	1	1	3.5	3.75	4	3.5	3.5	3.5	2
18	1	0	0	3	0	0	1	4	4	4	3	4	3	4	2	4	4	4	4	5	2	2	4	4	3	5	4	4	2	1	4	15	13	16	13	16	11	84	1	1	3.75	3.25	4	3.25	4	2.75	1
18	1	0	0	3	0	0	1	3	1	3	3	3	2	3	1	5	3	3	2	3	1	1	3	2	1	3	5	4	3	2	3	10	9	13	8	11	12	63	2	2	2.5	2.25	3.25	2	2.75	3	1
20	1	1	0	3	0	1	1	1	2	2	5	3	4	3	1	1	2	3	1	2	3	5	1	5	5	4	4	3	3	2	3	10	11	7	11	18	11	68	2	2	2.5	2.75	1.75	2.75	4.5	2.75	1
19	1	1	0	2	0	0	1	3	4	3	3	2	2	3	3	3	2	3	3	2	3	3	2	3	3	2	3	2	4	2	2	13	10	11	10	11	10	65	2	2	3.25	2.5	2.75	2.5	2.75	2.5	1
21	1	0	0	0	1	1	1	5	5	5	1	4	4	3	2	4	1	1	4	4	1	1	4	4	2	5	5	1	5	4	4	16	13	10	10	16	14	79	1	1	4	3.25	2.5	2.5	4	3.5	1
21	1	0	0	0	1	0	1	2	1	3	3	1	1	3	3	3	2	3	3	3	4	2	2	3	3	3	1	1	5	1	3	9	8	11	11	10	10	59	2	2	2.25	2	2.75	2.75	2.5	2.5	1
21	1	1	0	0	1	0	2	3	2	2	5	3	3	3	4	5	2	4	2	2	2	5	3	2	5	1	2	2	5	1	2	12	13	13	12	10	10	70	1	1	3	3.25	3.25	3	2.5	2.5	1
20	1	0	0	0	1	1	2	1	4	1	5	1	4	1	2	4	2	1	2	1	1	2	1	1	1	1	1	1	5	1	1	11	8	9	5	4	8	45	2	2	2.75	2	2.25	1.25	1	2	1
21	1	1	0	3	0	0	1	3	2	3	2	4	5	5	4	2	2	2	3	2	3	2	4	5	3	2	3	4	5	3	5	10	18	9	11	13	17	78	1	1	2.5	4.5	2.25	2.75	3.25	4.25	1
18	1	0	0	2	0	0	1	2	1	1	3	1	2	1	5	3	2	3	2	1	2	4	2	1	2	1	1	2	5	2	2	7	9	10	9	5	11	51	2	2	1.75	2.25	2.5	2.25	1.25	2.75	1
22	2	0	0	2	0	0	1	4	3	4	3	3	2	3	2	3	2	2	2	4	4	4	3	2	5	2	2	2	5	3	2	14	10	9	15	11	12	71	1	1	3.5	2.5	2.25	3.75	2.75	3	2
18	1	0	0	2	0	0	1	3	4	1	3	3	4	2	4	1	3	1	5	3	5	5	3	2	5	3	1	1	5	4	1	11	13	10	16	11	11	72	1	1	2.75	3.25	2.5	4	2.75	2.75	1
18	1	0	0	2	0	0	2	2	2	3	3	2	3	2	4	2	4	3	4	3	3	4	3	3	2	1	3	3	3	2	3	10	11	13	13	9	11	67	2	2	2.5	2.75	3.25	3.25	2.25	2.75	1
18	1	0	0	2	0	0	1	3	2	3	2	2	1	1	4	1	1	3	4	2	1	3	2	1	2	1	2	1	3	3	1	10	8	9	8	6	8	49	2	2	2.5	2	2.25	2	1.5	2	1
19	1	0	0	2	0	0	1	5	4	1	1	4	3	2	4	3	3	3	3	4	4	2	2	3	3	4	2	2	4	2	4	11	13	12	12	12	12	72	1	1	2.75	3.25	3	3	3	3	1
21	1	0	0	0	1	0	2	3	3	1	2	2	4	2	2	2	3	3	2	3	3	2	3	2	4	2	3	4	4	3	3	9	10	10	11	11	14	65	2	2	2.25	2.5	2.5	2.75	2.75	3.5	1
21	1	0	0	0	1	0	2	2	3	3	2	3	2	3	2	2	4	3	3	2	4	3	2	2	3	4	3	2	2	3	4	10	10	12	11	12	11	66	2	2	2.5	2.5	3	2.75	3	2.75	1
20	1	0	0	0	1	0	1	3	3	4	3	4	2	4	4	4	2	1	4	2	2	3	2	4	3	2	3	4	4	3	4	13	14	11	9	12	15	74	1	1	3.25	3.5	2.75	2.25	3	3.75	1
21	1	0	0	0	1	0	1	1	1	1	5	1	2	4	5	1	1	1	1	1	1	5	1	1	1	2	1	1	5	1	1	8	12	4	8	5	8	45	2	2	2	3	1	2	1.25	2	1
20	1	0	1	2	0	0	1	4	3	3	2	3	3	5	1	3	3	3	5	5	3	1	3	5	5	5	5	5	3	5	5	12	12	14	12	20	18	88	1	1	3	3	3.5	3	5	4.5	1
22	1	0	0	2	0	0	2	2	3	3	5	2	3	1	5	1	1	1	1	3	2	4	5	4	2	3	1	1	5	1	1	13	11	4	14	10	8	60	2	2	3.25	2.75	1	3.5	2.5	2	2
19	1	0	1	2	0	0	1	4	3	3	3	3	4	3	3	4	3	4	3	3	4	3	3	4	3	4	5	4	5	2	4	13	13	14	13	16	15	84	1	1	3.25	3.25	3.5	3.25	4	3.75	1
18	1	0	0	3	0	0	1	3	4	2	3	5	3	4	2	5	3	4	2	3	3	4	3	4	4	4	5	3	1	4	5	12	14	14	13	17	13	83	1	1	3	3.5	3.5	3.25	4.25	3.25	1
19	1	1	0	3	0	0	1	4	3	2	3	3	3	4	4	3	3	2	2	4	2	4	3	3	1	2	3	3	2	3	3	12	14	10	13	9	11	69	1	1	3	3.5	2.5	3.25	2.25	2.75	1
22	2	0	0	3	0	0	1	2	4	4	1	4	3	4	2	4	1	2	4	4	2	4	1	4	4	4	4	3	2	2	2	11	13	11	11	16	9	71	1	1	2.75	3.25	2.75	2.75	4	2.25	2
19	1	0	0	3	0	0	2	4	4	4	2	4	4	4	2	4	4	2	4	4	4	2	4	4	4	4	4	4	2	4	4	14	14	14	14	16	14	86	1	1	3.5	3.5	3.5	3.5	4	3.5	1
19	1	0	0	0	1	0	2	3	5	2	3	2	2	5	4	3	2	3	4	4	4	3	3	3	3	3	2	2	4	2	2	13	13	12	14	11	10	73	1	1	3.25	3.25	3	3.5	2.75	2.5	1
20	1	0	0	0	1	0	2	2	1	2	3	1	3	4	4	1	4	4	1	1	1	4	2	4	2	3	3	3	5	1	5	8	12	10	8	12	14	64	2	2	2	3	2.5	2	3	3.5	1
22	2	0	0	0	1	0	2	5	1	1	5	1	1	1	5	2	2	1	1	1	1	4	2	2	1	2	2	2	5	2	2	12	8	6	8	7	11	52	2	2	3	2	1.5	2	1.75	2.75	2
19	1	0	0	0	1	0	1	3	1	2	2	2	3	5	5	2	4	3	5	3	1	4	3	2	5	2	3	4	4	1	5	8	15	14	11	12	14	74	1	1	2	3.75	3.5	2.75	3	3.5	1
19	1	0	0	0	1	0	1	3	4	2	3	2	3	4	4	2	3	1	4	3	2	5	4	5	4	3	2	1	4	3	5	12	13	10	14	14	13	76	1	1	3	3.25	2.5	3.5	3.5	3.25	1
20	1	0	0	0	1	0	1	2	1	3	4	4	2	3	2	2	4	3	1	2	4	4	1	4	2	3	2	5	4	3	4	10	11	10	11	11	16	69	1	1	2.5	2.75	2.5	2.75	2.75	4	1
19	1	0	0	0	1	0	1	1	2	2	3	3	2	2	2	3	4	3	2	2	3	2	3	2	2	4	3	3	4	4	3	8	9	12	10	11	14	64	2	2	2	2.25	3	2.5	2.75	3.5	1
20	1	0	0	1	0	6	2	1	1	2	3	3	2	3	4	2	2	3	3	3	3	2	3	3	3	2	3	2	3	3	3	7	12	10	11	11	11	62	2	2	1.75	3	2.5	2.75	2.75	2.75	1
19	1	0	0	1	0	6	1	4	3	4	3	4	3	3	3	4	3	3	3	4	4	2	3	4	3	4	4	3	3	3	3	14	13	13	13	15	12	80	1	1	3.5	3.25	3.25	3.25	3.75	3	1
20	1	0	0	1	0	6	1	3	5	5	1	3	5	3	1	5	3	3	3	5	5	3	5	5	5	3	5	1	3	5	5	14	12	14	18	18	14	90	1	1	3.5	3	3.5	4.5	4.5	3.5	1
19	1	0	0	1	0	6	1	1	1	1	3	3	2	3	4	1	1	5	1	1	1	5	1	1	1	5	3	1	5	1	1	6	12	8	8	10	8	52	2	2	1.5	3	2	2	2.5	2	1
19	1	0	0	1	0	6	0	3	3	4	2	3	4	4	5	1	1	2	4	1	4	5	4	4	4	2	4	2	2	2	4	12	16	8	14	14	10	74	1	1	3	4	2	3.5	3.5	2.5	1
20	1	0	0	1	0	6	1	1	2	3	2	3	2	2	3	2	4	3	3	1	2	3	4	3	1	1	3	4	4	3	5	8	10	12	10	8	16	64	2	2	2	2.5	3	2.5	2	4	1
19	1	0	0	1	0	6	0	2	1	3	4	2	2	1	2	3	3	3	2	4	1	2	1	1	4	3	3	3	2	3	1	10	7	11	8	11	9	56	2	2	2.5	1.75	2.75	2	2.75	2.25	1
19	1	0	0	1	0	6	1	1	3	1	4	2	2	3	3	1	4	3	2	3	4	5	3	1	1	3	1	3	2	3	2	9	10	10	15	6	10	60	2	2	2.25	2.5	2.5	3.75	1.5	2.5	1
19	1	0	0	1	0	6	1	1	4	3	2	3	1	1	2	1	4	3	3	3	3	3	1	3	3	4	1	1	5	1	2	10	7	11	10	11	9	58	2	2	2.5	1.75	2.75	2.5	2.75	2.25	1
20	1	0	0	1	0	6	2	1	1	3	2	1	1	1	5	2	2	1	1	1	1	2	1	1	1	1	1	1	1	1	1	7	8	6	5	4	4	34	2	2	1.75	2	1.5	1.25	1	1	1
20	1	0	0	1	0	6	1	1	1	1	4	1	3	1	2	2	1	3	4	1	1	5	1	1	2	1	1	1	5	1	1	7	7	10	8	5	8	45	2	2	1.75	1.75	2.5	2	1.25	2	1
19	1	0	0	1	0	6	1	1	1	2	3	3	4	5	1	1	4	3	3	3	1	4	2	3	4	3	2	1	4	4	5	7	13	11	10	12	14	67	2	2	1.75	3.25	2.75	2.5	3	3.5	1
20	1	0	0	0	0	6	1	3	1	3	2	3	3	3	2	5	3	3	3	2	3	5	3	2	1	3	5	3	4	1	3	9	11	14	13	11	11	69	1	1	2.25	2.75	3.5	3.25	2.75	2.75	1
21	1	0	0	0	0	6	2	1	2	3	4	4	3	4	4	3	4	3	1	2	3	2	5	4	3	2	3	4	3	2	3	10	15	11	12	12	12	72	1	1	2.5	3.75	2.75	3	3	3	1
22	2	0	0	0	0	6	0	3	4	2	3	4	4	5	1	4	3	4	4	3	2	3	3	5	4	5	3	4	2	3	2	12	14	15	11	17	11	80	1	1	3	3.5	3.75	2.75	4.25	2.75	2
20	1	0	0	0	0	6	1	2	2	3	5	2	3	3	4	1	2	4	4	3	3	2	2	2	2	3	3	1	5	2	3	12	12	11	10	10	11	66	2	2	3	3	2.75	2.5	2.5	2.75	1
18	1	0	0	0	0	6	1	3	4	3	2	3	3	3	3	4	4	2	3	4	4	3	4	4	3	4	3	3	4	3	4	12	12	13	15	14	14	80	1	1	3	3	3.25	3.75	3.5	3.5	1
20	1	1	0	0	0	0	1	4	2	3	2	3	4	2	2	2	4	2	4	3	4	2	4	4	3	4	3	4	5	4	4	11	11	12	13	14	17	78	1	1	2.75	2.75	3	3.25	3.5	4.25	1
20	1	0	0	0	0	6	1	3	4	5	5	5	5	4	3	2	4	4	5	3	4	4	4	4	4	3	3	3	2	4	4	17	17	15	15	14	13	91	1	1	4.25	4.25	3.75	3.75	3.5	3.25	1
20	1	0	0	0	0	0	1	4	5	3	4	2	4	5	1	3	3	1	5	5	3	1	5	5	5	4	4	3	2	5	5	16	12	12	14	18	15	87	1	1	4	3	3	3.5	4.5	3.75	1
18	1	0	0	0	0	6	1	5	4	2	2	3	4	5	1	4	5	3	5	4	3	2	3	5	5	4	4	5	3	5	5	13	13	17	12	18	18	91	1	1	3.25	3.25	4.25	3	4.5	4.5	1
20	1	1	0	0	0	6	1	3	4	5	3	2	4	1	4	3	1	2	2	4	3	5	3	2	5	3	3	1	3	2	4	15	11	8	15	13	10	72	1	1	3.75	2.75	2	3.75	3.25	2.5	1
20	1	0	0	2	0	6	2	3	3	2	3	4	3	4	2	2	4	2	4	4	3	4	1	2	4	4	3	3	5	2	2	11	13	12	12	13	12	73	1	1	2.75	3.25	3	3	3.25	3	1
20	1	0	0	5	0	6	1	3	2	5	1	5	5	3	3	5	3	3	5	2	5	3	5	5	5	5	3	3	2	5	5	11	16	16	15	18	15	91	1	1	2.75	4	4	3.75	4.5	3.75	1
20	1	0	0	5	0	6	2	4	1	1	5	3	3	1	5	1	2	4	1	1	2	5	1	2	1	1	1	3	4	2	3	11	12	8	9	5	12	57	2	2	2.75	3	2	2.25	1.25	3	1
18	1	0	0	5	0	6	1	3	5	1	5	5	4	4	4	3	1	1	2	3	2	3	5	2	3	1	5	1	3	2	3	14	17	7	13	11	9	71	1	1	3.5	4.25	1.75	3.25	2.75	2.25	1
20	1	1	0	3	0	6	1	2	3	1	3	2	3	4	3	2	2	3	3	3	3	2	2	3	3	2	3	2	4	2	3	9	12	10	10	11	11	63	2	2	2.25	3	2.5	2.5	2.75	2.75	1
21	1	0	0	2	0	6	2	1	2	3	2	5	3	3	4	2	1	2	1	1	1	5	1	1	1	1	1	1	5	1	1	8	15	6	8	4	8	49	2	2	2	3.75	1.5	2	1	2	1
18	1	0	0	3	0	6	1	3	4	2	4	3	3	2	2	3	4	3	2	2	4	2	3	3	3	4	3	2	2	5	5	13	10	12	11	13	14	73	1	1	3.25	2.5	3	2.75	3.25	3.5	1
18	1	0	0	4	0	6	1	3	1	3	2	5	4	5	3	4	3	1	4	3	5	1	2	5	3	3	4	5	5	4	3	9	17	12	11	15	17	81	1	1	2.25	4.25	3	2.75	3.75	4.25	1
19	1	0	0	4	0	6	2	4	1	3	5	3	2	5	2	5	5	3	5	1	4	2	4	3	2	4	4	1	5	3	1	13	12	18	11	13	10	77	1	1	3.25	3	4.5	2.75	3.25	2.5	1
20	1	0	0	4	0	6	1	1	1	1	5	1	2	2	4	2	2	4	1	1	1	4	1	2	2	1	4	1	5	1	1	8	9	9	7	9	8	50	2	2	2	2.25	2.25	1.75	2.25	2	1
19	1	0	0	4	0	6	1	1	3	2	3	3	2	3	5	2	3	4	1	1	2	2	2	3	2	1	5	3	4	1	4	9	13	10	7	11	12	62	2	2	2.25	3.25	2.5	1.75	2.75	3	1
19	1	1	0	4	0	6	1	4	3	4	4	2	3	4	5	2	3	3	3	3	4	4	2	3	3	3	3	2	1	3	4	15	14	11	13	12	10	75	1	1	3.75	3.5	2.75	3.25	3	2.5	1
19	1	1	0	2	0	6	2	3	3	3	3	3	2	3	3	3	3	3	2	2	2	4	2	4	2	2	3	3	3	3	3	12	11	11	10	11	12	67	2	2	3	2.75	2.75	2.5	2.75	3	1
19	1	0	0	2	0	6	2	2	2	1	4	2	2	2	4	2	2	4	2	2	2	5	2	4	2	2	2	2	4	2	2	9	10	10	11	10	10	60	2	2	2.25	2.5	2.5	2.75	2.5	2.5	1
19	1	1	0	3	0	6	2	1	2	2	3	3	3	3	3	3	2	3	2	4	3	3	2	4	3	3	2	4	3	2	5	8	12	10	12	12	14	68	2	2	2	3	2.5	3	3	3.5	1
20	1	1	0	3	0	6	0	4	1	4	1	4	4	3	1	3	4	1	4	3	4	5	3	2	2	4	3	2	4	1	2	10	12	12	15	11	9	69	1	1	2.5	3	3	3.75	2.75	2.25	1
22	1	1	0	3	0	6	1	3	2	1	3	4	2	1	4	4	3	4	2	3	4	5	1	4	3	1	2	5	5	2	1	9	11	13	13	10	13	69	1	1	2.25	2.75	3.25	3.25	2.5	3.25	2
19	1	0	0	2	0	6	1	3	3	3	4	3	2	3	5	2	4	2	2	3	3	2	4	3	3	2	3	4	4	3	4	13	13	10	12	11	15	74	1	1	3.25	3.25	2.5	3	2.75	3.75	1
20	1	0	0	1	0	6	2	1	3	4	5	2	1	3	5	2	4	3	3	1	2	3	1	4	3	1	2	1	5	2	1	13	11	12	7	10	9	62	2	2	3.25	2.75	3	1.75	2.5	2.25	1
20	1	0	0	0	2	0	1	1	1	1	2	2	1	1	4	2	2	4	1	1	1	2	1	1	3	2	2	1	5	2	1	5	8	9	5	8	9	44	2	2	1.25	2	2.25	1.25	2	2.25	1
21	1	0	0	0	2	0	1	2	3	2	3	3	4	2	4	2	2	4	2	2	2	4	2	3	3	4	3	2	2	2	1	10	13	10	10	13	7	63	2	2	2.5	3.25	2.5	2.5	3.25	1.75	1
21	1	0	0	0	2	0	2	3	3	4	2	4	1	1	2	1	4	2	3	4	4	2	3	3	3	3	4	3	3	4	3	12	8	10	13	13	13	69	1	1	3	2	2.5	3.25	3.25	3.25	1
26	2	0	0	0	2	0	1	2	4	1	5	1	2	2	4	1	1	2	1	3	1	2	1	3	3	4	1	1	1	1	1	12	9	5	7	11	4	48	2	2	3	2.25	1.25	1.75	2.75	1	2
21	1	0	0	0	2	0	1	5	3	4	1	4	4	3	2	4	4	2	4	4	4	2	3	4	2	3	4	5	1	4	4	13	13	14	13	13	14	80	1	1	3.25	3.25	3.5	3.25	3.25	3.5	1
21	1	0	0	0	2	0	1	4	3	4	3	3	4	3	2	4	4	2	4	5	4	2	5	3	2	3	3	4	1	4	4	14	12	14	16	11	13	80	1	1	3.5	3	3.5	4	2.75	3.25	1
21	1	0	0	0	2	0	2	4	3	1	3	2	2	2	3	2	1	3	3	2	2	5	1	3	4	4	2	3	4	2	3	11	9	9	10	13	12	64	2	2	2.75	2.25	2.25	2.5	3.25	3	1
21	1	0	0	0	2	0	1	5	3	4	2	4	3	4	3	5	4	2	4	5	4	2	5	5	2	5	4	4	1	4	5	14	14	15	16	16	14	89	1	1	3.5	3.5	3.75	4	4	3.5	1
21	1	0	0	0	2	0	1	2	2	3	3	1	2	2	3	2	3	4	2	2	3	4	3	2	3	3	2	3	4	2	3	10	8	11	12	10	12	63	2	2	2.5	2	2.75	3	2.5	3	1
21	1	0	0	0	2	0	1	3	2	4	4	3	2	1	3	3	4	4	3	2	3	3	2	3	3	2	3	2	4	3	3	13	9	14	10	11	12	69	1	1	3.25	2.25	3.5	2.5	2.75	3	1
21	1	0	0	0	2	0	1	1	4	4	2	4	4	3	2	4	3	2	2	4	4	4	4	4	2	5	4	4	4	2	4	11	13	11	16	15	14	80	1	1	2.75	3.25	2.75	4	3.75	3.5	1
21	1	0	0	0	2	0	1	3	2	2	2	2	2	4	2	3	3	4	1	3	1	2	3	2	3	1	1	3	3	2	4	9	10	11	9	7	12	58	2	2	2.25	2.5	2.75	2.25	1.75	3	1
23	2	0	0	0	2	0	2	3	4	3	2	3	4	2	2	3	4	3	3	3	2	2	3	4	3	4	3	5	1	3	4	12	11	13	10	14	13	73	1	1	3	2.75	3.25	2.5	3.5	3.25	2
20	1	0	0	0	2	0	0	4	4	2	2	2	4	3	1	4	4	3	4	3	3	5	2	4	3	5	4	2	5	1	2	12	10	15	13	16	10	76	1	1	3	2.5	3.75	3.25	4	2.5	1
22	2	0	0	0	2	0	0	4	4	2	1	2	4	3	1	4	4	3	4	3	3	5	2	4	3	5	4	2	5	1	2	11	10	15	13	16	10	75	1	1	2.75	2.5	3.75	3.25	4	2.5	2
21	1	0	0	0	2	6	1	3	5	1	2	3	3	5	2	1	2	3	3	2	3	3	2	3	4	5	3	4	5	2	2	11	13	9	10	15	13	71	1	1	2.75	3.25	2.25	2.5	3.75	3.25	1
21	1	0	0	0	2	6	1	4	3	4	3	4	4	2	4	3	4	4	5	3	3	1	2	3	3	3	3	4	4	1	4	14	14	16	9	12	13	78	1	1	3.5	3.5	4	2.25	3	3.25	1
22	2	0	0	0	0	6	1	3	2	2	3	2	1	3	5	4	1	3	1	1	1	3	1	2	4	3	3	2	5	2	2	10	11	9	6	12	11	59	2	2	2.5	2.75	2.25	1.5	3	2.75	2
23	2	0	0	0	0	6	0	4	4	3	2	3	3	4	4	3	3	2	4	5	4	3	4	4	3	4	4	4	2	3	4	13	14	12	16	15	13	83	1	1	3.25	3.5	3	4	3.75	3.25	2
21	1	0	0	0	0	6	1	3	2	2	3	2	1	3	5	4	1	3	1	1	1	3	1	2	4	3	3	2	5	2	2	10	11	9	6	12	11	59	2	2	2.5	2.75	2.25	1.5	3	2.75	1
22	2	0	0	0	2	4	0	5	4	3	4	2	1	1	3	4	4	3	4	5	3	2	2	1	1	4	4	4	1	1	1	16	7	15	12	10	7	67	2	2	4	1.75	3.75	3	2.5	1.75	2
21	1	0	0	0	2	0	2	4	4	3	3	3	4	5	4	5	5	5	4	4	4	5	4	5	4	3	4	5	3	5	4	14	16	19	17	16	17	99	1	1	3.5	4	4.75	4.25	4	4.25	1
21	1	0	0	0	2	0	2	3	4	4	5	5	4	3	4	4	4	4	4	4	4	5	4	4	4	3	4	4	4	4	4	16	16	16	17	15	16	96	1	1	4	4	4	4.25	3.75	4	1
20	1	0	0	0	2	0	1	3	4	3	4	4	5	4	4	4	5	5	2	3	4	2	4	4	3	1	3	5	5	5	5	14	17	16	13	11	20	91	1	1	3.5	4.25	4	3.25	2.75	5	1
21	1	0	0	0	2	0	1	5	5	3	4	4	5	4	4	4	3	4	2	4	4	2	5	4	4	5	5	5	5	5	5	17	17	13	15	18	20	100	1	1	4.25	4.25	3.25	3.75	4.5	5	1
22	2	0	0	0	2	0	1	4	5	2	4	4	5	4	4	3	4	5	2	4	4	3	2	5	4	5	5	5	4	5	5	15	17	14	13	19	19	97	1	1	3.75	4.25	3.5	3.25	4.75	4.75	2
22	2	0	0	0	2	6	1	5	5	5	5	3	3	2	2	3	3	4	4	2	2	2	3	3	3	3	2	3	4	4	1	20	10	14	9	11	12	76	1	1	5	2.5	3.5	2.25	2.75	3	2
22	2	1	0	3	1	0	1	3	4	2	3	2	3	2	3	2	3	3	3	2	3	4	3	3	2	4	3	3	4	3	2	12	10	11	12	12	12	69	1	1	3	2.5	2.75	3	3	3	2
21	1	0	0	0	2	0	1	5	4	3	4	4	4	5	5	4	4	4	3	4	4	3	3	3	4	4	3	3	3	3	3	16	18	15	14	14	12	89	1	1	4	4.5	3.75	3.5	3.5	3	1
22	2	1	0	0	2	0	2	5	4	3	4	4	1	4	5	4	4	4	2	4	2	4	3	2	3	5	5	2	5	4	4	16	14	14	13	15	15	87	1	1	4	3.5	3.5	3.25	3.75	3.75	2
21	1	0	0	0	2	0	1	2	2	3	2	2	2	2	2	2	3	3	3	3	2	3	2	2	2	2	2	2	3	3	2	9	8	11	10	8	10	56	2	2	2.25	2	2.75	2.5	2	2.5	1
20	1	0	0	0	2	0	2	2	2	4	1	1	1	5	3	5	3	2	2	2	3	5	2	3	4	5	4	2	3	2	5	9	10	12	12	16	12	71	1	1	2.25	2.5	3	3	4	3	1
21	1	1	0	0	2	0	2	2	4	2	2	2	2	2	5	5	2	3	2	4	1	5	2	5	5	2	4	3	2	3	2	10	11	12	12	16	10	71	1	1	2.5	2.75	3	3	4	2.5	1
20	1	1	0	0	2	0	1	2	5	2	1	4	2	2	2	3	2	3	2	3	2	4	2	2	3	2	3	2	4	3	2	10	10	10	11	10	11	62	2	2	2.5	2.5	2.5	2.75	2.5	2.75	1
21	1	1	0	0	2	6	2	4	4	5	2	2	2	3	2	2	2	4	3	4	5	4	2	2	3	4	4	5	5	5	4	15	9	11	15	13	19	82	1	1	3.75	2.25	2.75	3.75	3.25	4.75	1
23	2	1	0	3	1	6	1	2	2	2	3	2	3	2	2	1	3	2	1	2	1	2	2	3	2	2	3	2	1	1	2	9	9	7	7	10	6	48	2	2	2.25	2.25	1.75	1.75	2.5	1.5	2
20	1	0	0	0	2	6	2	4	5	3	5	4	5	2	3	3	4	4	2	4	4	5	4	2	3	2	4	3	5	2	4	17	14	13	17	11	14	86	1	1	4.25	3.5	3.25	4.25	2.75	3.5	1
22	2	0	0	0	2	6	1	3	2	5	3	4	4	3	3	4	4	4	2	3	3	3	3	4	4	1	3	4	5	3	3	13	14	14	12	12	15	80	1	1	3.25	3.5	3.5	3	3	3.75	2
21	1	0	0	0	2	0	1	2	3	3	2	2	2	3	2	2	3	4	2	3	3	3	4	2	3	3	3	2	3	4	3	10	9	11	13	11	12	66	2	2	2.5	2.25	2.75	3.25	2.75	3	1
20	1	0	0	0	2	0	1	5	4	4	3	4	5	4	3	4	4	4	5	4	5	4	5	4	5	5	5	4	3	5	3	16	16	17	18	19	15	101	1	1	4	4	4.25	4.5	4.75	3.75	1
20	1	1	0	0	2	0	2	4	4	3	4	4	5	4	4	3	4	4	2	3	4	1	5	4	3	2	4	5	5	5	5	15	17	13	13	13	20	91	1	1	3.75	4.25	3.25	3.25	3.25	5	1
21	1	0	0	0	1	0	0	5	2	4	3	3	5	5	4	4	4	3	5	4	4	5	4	3	2	1	2	2	3	4	5	14	17	16	17	8	14	86	1	1	3.5	4.25	4	4.25	2	3.5	1
20	1	0	0	0	0	3	1	5	2	2	2	3	4	3	3	2	2	3	2	2	2	2	1	4	4	3	3	4	4	4	5	11	13	9	7	14	17	71	1	1	2.75	3.25	2.25	1.75	3.5	4.25	1
22	2	0	0	0	2	1	1	5	4	3	4	2	3	4	5	5	4	3	5	2	3	4	4	4	3	2	1	2	3	4	5	16	14	17	13	10	14	84	1	1	4	3.5	4.25	3.25	2.5	3.5	2
21	1	0	0	2	1	0	0	5	2	3	4	5	2	2	3	4	5	3	5	4	4	4	3	3	4	4	3	3	4	4	5	14	12	17	15	14	16	88	1	1	3.5	3	4.25	3.75	3.5	4	1
20	1	0	0	0	2	0	0	5	5	4	1	1	1	2	2	3	2	1	2	2	1	3	4	4	1	2	2	2	3	2	4	15	6	8	10	9	11	59	2	2	3.75	1.5	2	2.5	2.25	2.75	1
21	1	0	0	0	2	0	1	4	4	4	4	4	5	3	4	5	3	4	3	4	4	3	4	1	4	3	4	4	5	4	5	16	16	15	15	12	18	92	1	1	4	4	3.75	3.75	3	4.5	1
23	2	0	0	0	2	0	1	5	1	4	3	4	3	4	3	4	3	4	3	1	3	3	3	4	4	3	4	5	3	5	4	13	14	14	10	15	17	83	1	1	3.25	3.5	3.5	2.5	3.75	4.25	2
22	2	0	0	0	2	0	1	4	4	5	3	4	5	5	4	4	5	4	3	4	2	4	4	3	5	2	4	4	3	4	5	16	18	16	14	14	16	94	1	1	4	4.5	4	3.5	3.5	4	2
21	1	0	0	0	2	0	2	5	5	3	2	2	2	2	3	4	4	4	3	3	3	4	4	4	3	3	4	4	4	3	3	15	9	15	14	14	14	81	1	1	3.75	2.25	3.75	3.5	3.5	3.5	1
20	1	0	0	0	2	0	2	4	4	5	5	5	5	4	5	5	5	5	3	4	4	3	4	4	4	3	3	4	5	4	5	18	19	18	15	14	18	102	1	1	4.5	4.75	4.5	3.75	3.5	4.5	1
22	2	0	0	0	2	0	1	1	2	3	2	3	4	4	2	4	3	3	1	3	2	3	1	3	3	3	2	2	3	2	3	8	13	11	9	11	10	62	2	2	2	3.25	2.75	2.25	2.75	2.5	2
21	1	0	0	0	2	0	1	4	3	4	4	3	2	1	2	3	3	3	1	5	3	3	4	2	2	3	4	3	2	2	3	15	8	10	15	11	10	69	1	1	3.75	2	2.5	3.75	2.75	2.5	1
21	1	0	0	0	1	0	1	4	3	3	4	4	2	3	4	2	3	3	3	3	3	3	2	2	1	3	4	3	3	3	4	14	13	11	11	10	13	72	1	1	3.5	3.25	2.75	2.75	2.5	3.25	1
21	1	1	0	0	1	0	2	3	2	1	1	5	5	2	2	2	4	4	3	4	3	4	3	4	3	4	3	4	3	4	3	7	14	13	14	14	14	76	1	1	1.75	3.5	3.25	3.5	3.5	3.5	1
23	2	1	0	0	1	0	2	2	2	3	3	3	3	3	2	4	2	2	3	3	4	4	3	3	4	3	3	2	3	3	3	10	11	11	14	13	11	70	1	1	2.5	2.75	2.75	3.5	3.25	2.75	2
21	1	0	0	0	1	0	1	4	3	2	3	3	4	1	2	3	4	5	3	3	4	3	4	4	5	4	3	2	3	4	3	12	10	15	14	16	12	79	1	1	3	2.5	3.75	3.5	4	3	1
22	2	0	0	0	1	0	1	3	3	3	4	4	4	2	3	1	2	1	3	3	3	4	4	4	4	4	3	2	2	3	1	13	13	7	14	15	8	70	1	1	3.25	3.25	1.75	3.5	3.75	2	2
22	2	1	0	0	1	0	0	5	2	3	3	4	2	3	5	3	3	2	2	2	2	2	3	4	3	1	1	3	4	2	2	13	14	10	9	9	11	66	2	2	3.25	3.5	2.5	2.25	2.25	2.75	2
21	1	1	0	3	0	0	2	2	3	4	4	2	1	3	4	5	5	5	2	3	4	3	3	3	4	3	4	3	4	3	3	13	10	17	13	14	13	80	1	1	3.25	2.5	4.25	3.25	3.5	3.25	1
21	1	0	0	3	0	0	1	4	3	1	2	3	5	3	3	3	5	5	2	2	3	5	4	3	3	4	4	3	4	4	4	10	14	15	14	14	15	82	1	1	2.5	3.5	3.75	3.5	3.5	3.75	1
22	2	0	0	3	0	0	0	4	3	3	3	3	3	3	1	5	3	2	2	3	3	2	3	3	2	3	3	2	2	1	5	13	10	12	11	11	10	67	2	2	3.25	2.5	3	2.75	2.75	2.5	2
21	1	1	0	3	0	0	1	1	1	3	2	4	3	2	2	2	3	2	1	1	2	3	3	2	2	3	4	3	3	3	3	7	11	8	9	11	12	58	2	2	1.75	2.75	2	2.25	2.75	3	1
21	1	1	0	3	0	0	1	3	3	2	2	3	4	3	3	2	3	4	1	2	3	3	2	4	3	3	3	5	5	5	3	10	13	10	10	13	18	74	1	1	2.5	3.25	2.5	2.5	3.25	4.5	1
Coding
Age2:	< 21	1		Study level	1st year	0			Strongly disagree		1
	>21)	2			2nd year	1			Disagree		2
Gender	Female	0			3rd year	2			Neither agree nor disagree		3
	Male	1							Agree		4
Nationality	Moroccan	0		Internet quality	Excellent	0			Strongly agree		5
	Others	1			Good	1
discipline	Polyvalent nurse	0			Poor	2
	Midwife	1
	Nurse in anesthesia and intensive care	2		platform/application used	Whatsapp	0
	Emergency and Critical Care Nurse	3			Zoom cloud meeting	1
	Radiology Technician	4			Moodle	2
	Laboratory technician	5			Google meet	3
					Edmodo	4
					Google classroom	5
					Combination of several platforms	6
							Aucun
							Aucun
							Aucun
							Aucun
							Aucun
							Aucun
							Aucun
							Aucun
							{1, Satisfait}...
							Aucun
							Aucun
							Aucun
							Aucun
							Aucun
							Aucun
							Aucun
